# Supplementary material for: Impact of elevated air temperature and drought on pollen characteristics of major agricultural grass species
Source: PLoS One. 2021 Mar 26;16(3):e0248759. doi: 10.1371/journal.pone.0248759 (PMC7997036; doi:10.1371/journal.pone.0248759)
Supplement: S1 File — (CSV) [file pone.0248759.s001.csv]

Species lat.	Species	Cultivar	Treatment	Protein content [�g/ml]	Protein content per pollen grain [ng]	Pollen count	Pollen weight per pollen grain [ng]	Allergen content per pollen grain [ng]	Allergen content per pollen grain [%]	Pollen per culm [mg]	green value May 30	green value June 12	BBCH May 17	BBCH May 24	BBCH May 26	BBCH May 30	BBCH June 02	BBCH June 09	BBCH June 13	BBCH June 16	BBCH June 20	BBCH June 23	Flowering DOY	Height May 17	Height May 24	Height May 26	Height May 30	Height June 02	Height June 09	Height June 13	Height June 16	Height June 20	Height June 23	height harvesting date	soil moisture 100mm harvesting date	soil moisture 200mm harvesting date	soil moisture 300mm harvesting date
Lolium perenne	Perennial ryegrass	Borsato	Control	650	2.95	220250	22.70	0.02	0.11	0.34	112.67	110.23	43	49	48	51	52	57	59	61	65	67	167	18	22	22	24	25	29	33	37	40	41	33	0.09	0.06	0.07
Lolium perenne	Perennial ryegrass	Borsato	Control	583	2.65	220250	22.70	0.03	0.11	0.33	115.91	104.05	43	48	47	49	51	56	59	61	67	69	167	18	21	22	24	24	27	33	35	39	40	79	0.07	0.07	0.08
Lolium perenne	Perennial ryegrass	Borsato	Control	676	3.07	220250	22.70	0.01	0.05	0.13	110.23	103.35	43	48	48	51	53	58	61	63	67	69	164	17	20	20	23	24	27	30	34	37	38	35	0.06	0.07	0.08
Lolium perenne	Perennial ryegrass	Borsato	Drought	824	1.73	476250	10.50	0.01	0.07	0.32	109.38	100.04	45	48	48	51	53	57	61	63	67	69	164	18	22	23	25	26	27	30	32	35	36	32	0.05	0.07	0.08
Lolium perenne	Perennial ryegrass	Borsato	Drought	658	1.38	476250	10.50	0.01	0.09	0.12	112.18	95.54	43	47	48	51	53	57	61	63	67	69	164	18	22	23	25	26	30	33	34	35	35	44	0.02	0.07	0.06
Lolium perenne	Perennial ryegrass	Borsato	Drought	747	1.57	476250	10.50	0.01	0.07	0.49	108.35	104.26	43	46	46	49	51	56	59	61	67	69	167	17	20	21	23	24	27	30	32	33	33	31	0.04	0.07	0.07
Lolium perenne	Perennial ryegrass	Borsato	Drought + Warming	647	1.35	479750	10.42	0.01	0.12	0.46	90.21	84.86	45	48	49	52	54	58	61	63	67	69	164	16	20	21	23	24	28	31	33	35	35	32	0.03	0.04	0.05
Lolium perenne	Perennial ryegrass	Borsato	Drought + Warming	813	1.69	479750	10.42	0.01	0.08	0.13	93.97	91.50	45	49	49	52	53	58	61	63	67	69	164	15	18	19	22	23	24	27	30	33	34	31	0.05	0.06	0.07
Lolium perenne	Perennial ryegrass	Borsato	Drought + Warming	754	1.57	479750	10.42	0.01	0.10	0.25	97.98	89.93	43	48	48	51	53	58	61	63	67	69	164	18	22	22	23	23	26	28	30	31	32	32	0.03	0.05	0.05
Lolium perenne	Perennial ryegrass	Borsato	Warming	689	1.32	520250	9.61	0.01	0.10	0.25	93.93	86.62	43	48	48	51	53	58	61	63	67	69	164	15	18	19	21	22	26	30	32	34	35	35	0.07	0.06	0.07
Lolium perenne	Perennial ryegrass	Borsato	Warming	661	1.77	373750	13.38	0.01	0.08	0.36	95.48	91.68	43	47	48	51	52	58	61	63	67	69	164	14	16	17	19	20	24	28	30	33	34	34	0.07	0.05	0.08
Lolium perenne	Perennial ryegrass	Borsato	Warming	658	1.76	373750	13.38	0.01	0.08	0.28	96.98	97.49	43	47	48	51	52	58	61	63	67	69	164	16	20	21	23	24	27	30	32	33	34	35	0.05	0.07	0.08
Lolium perenne	Perennial ryegrass	Hornroso	Control	827	1.80	460000	10.87	0.01	0.06	0.21	115.42	111.15	39	45	46	49	51	58	61	63	65	67	164	17	21	23	26	28	32	36	39	42	43	44	0.06	0.07	0.08
Lolium perenne	Perennial ryegrass	Hornroso	Control	902	1.96	460000	10.87	0.01	0.06	0.24	114.06	105.99	39	45	45	49	51	55	58	61	64	65	167	16	19	20	23	25	29	34	37	40	41	43	0.07	0.07	0.08
Lolium perenne	Perennial ryegrass	Hornroso	Control	819	1.78	460000	10.87	0.01	0.05	0.30	109.03	105.73	39	45	46	49	51	57	58	61	64	65	167	16	20	21	23	24	27	35	39	40	40	40	0.09	0.07	0.06
Lolium perenne	Perennial ryegrass	Hornroso	Drought	885	2.15	411000	12.17	0.01	0.07	0.35	108.85	110.47	43	47	47	51	52	55	58	61	64	65	167	19	22	22	24	26	30	33	35	39	39	37	0.06	0.08	0.08
Lolium perenne	Perennial ryegrass	Hornroso	Drought	925	2.25	411000	12.17	0.01	0.07	0.08	121.10	107.93	43	45	45	49	51	55	58	61	64	65	167	17	20	20	22	23	26	30	31	32	32	34	0.04	0.04	0.07
Lolium perenne	Perennial ryegrass	Hornroso	Drought	870	2.12	411000	12.17	0.01	0.07	0.18	111.46	95.64	41	45	45	49	51	55	58	61	64	65	167	18	21	22	24	25	29	31	33	35	35	34	0.05	0.07	0.07
Lolium perenne	Perennial ryegrass	Hornroso	Drought + Warming	802	2.03	394000	12.69	0.01	0.10	0.08	98.62	91.27	41	45	45	49	51	57	61	63	65	67	164	17	20	21	23	24	27	30	32	35	36	29	0.05	0.06	0.07
Lolium perenne	Perennial ryegrass	Hornroso	Drought + Warming	690	1.75	394000	12.69	0.01	0.05	0.03	93.22	85.09	41	45	45	49	51	56	59	61	65	67	167	17	20	20	22	24	27	30	33	35	35	35	0.03	0.05	0.06
Lolium perenne	Perennial ryegrass	Hornroso	Drought + Warming	825	2.09	394000	12.69	0.01	0.08	0.21	94.22	87.59	41	47	48	51	51	57	61	63	65	67	164	19	22	22	25	26	29	32	35	37	38	32	0.03	0.05	0.06
Lolium perenne	Perennial ryegrass	Hornroso	Warming	801	2.05	390250	12.81	0.01	0.06	0.06	89.94	93.27	39	45	45	49	51	55	59	63	65	67	166	15	19	20	23	25	29	32	34	35	35	35	0.08	0.08	0.08
Lolium perenne	Perennial ryegrass	Hornroso	Warming	826	2.12	390250	12.81	0.01	0.09	0.14	99.18	98.70	41	47	48	51	52	57	61	63	65	67	164	17	20	21	24	26	30	32	34	36	37	36	0.05	0.07	0.08
Lolium perenne	Perennial ryegrass	Hornroso	Warming	848	2.17	390250	12.81	0.01	0.06	0.20	96.72	98.36	41	47	47	51	52	57	61	63	65	67	164	15	18	20	23	26	30	33	35	37	37	31	0.05	0.07	0.08
Lolium perenne	Perennial ryegrass	Indra	Control	721	1.83	394750	12.67	0.01	0.07	0.10	112.80	114.07	45	51	52	65	56	61	63	65	67	69	160	20	23	24	28	30	35	38	42	44	45	38	0.09	0.06	0.07
Lolium perenne	Perennial ryegrass	Indra	Control	676	1.71	394750	12.67	0.01	0.05	0.11	109.92	111.45	45	51	51	55	55	59	61	63	67	69	164	21	25	26	29	30	34	37	40	42	43	35	0.07	0.07	0.06
Lolium perenne	Perennial ryegrass	Indra	Control	643	1.63	394750	12.67	0.01	0.05	0.10	110.90	101.79	43	51	51	55	56	61	63	65	69	69	160	17	22	23	26	28	32	35	38	40	41	39	0.06	0.07	0.08
Lolium perenne	Perennial ryegrass	Indra	Drought	577	1.11	520250	9.61	0.00	0.05	0.02	105.13	92.24	45	51	51	55	56	61	63	65	69	69	160	22	25	25	28	29	32	34	36	37	37	32	0.02	0.07	0.06
Lolium perenne	Perennial ryegrass	Indra	Drought	619	1.19	520250	9.61	0.01	0.13	0.03	106.47	93.74	45	51	51	54	54	59	61	63	67	69	164	17	20	21	23	24	27	29	31	34	35	37	0.04	0.07	0.07
Lolium perenne	Perennial ryegrass	Indra	Drought	713	1.37	520250	9.61	0.01	0.09	0.14	106.55	94.50	45	51	52	55	55	59	61	65	67	69	164	23	25	26	28	29	32	34	35	36	37	34	0.04	0.06	0.06
Lolium perenne	Perennial ryegrass	Indra	Drought + Warming	616	1.13	546000	9.16	0.01	0.15	0.13	88.61	84.50	45	52	53	56	56	61	63	65	69	69	160	17	20	21	24	26	31	35	38	41	43	44	0.05	0.07	0.04
Lolium perenne	Perennial ryegrass	Indra	Drought + Warming	649	1.19	546000	9.16	0.02	0.21	0.16	90.29	85.60	45	51	52	55	56	61	63	65	69	69	160	21	24	24	26	27	30	32	34	36	37	36	0.03	0.04	0.05
Lolium perenne	Perennial ryegrass	Indra	Drought + Warming	629	1.15	546000	9.16	0.01	0.12	0.07	87.42	85.78	45	51	52	55	56	61	63	65	69	69	160	17	20	21	24	27	31	34	35	36	36	34	0.03	0.05	0.05
Lolium perenne	Perennial ryegrass	Indra	Warming	701	1.65	425750	11.74	0.02	0.15	0.25	88.46	88.12	45	51	52	55	56	61	63	65	69	69	160	15	18	19	22	24	28	31	34	37	38	35	0.07	0.08	0.08
Lolium perenne	Perennial ryegrass	Indra	Warming	745	1.75	425750	11.74	0.01	0.07	0.13	86.93	86.28	45	52	53	56	56	61	63	65	69	69	160	15	18	19	22	23	27	31	35	38	39	40	0.07	0.05	0.08
Lolium perenne	Perennial ryegrass	Indra	Warming	776	1.82	425750	11.74	0.01	0.08	0.02	94.72	90.84	45	51	52	55	56	61	63	65	69	69	160	21	25	26	29	30	34	37	40	42	42	41	0.06	0.07	0.08
Lolium perenne	Perennial ryegrass	Ivana	Control	685	3.07	223000	22.42	0.01	0.04	0.27	104.33	109.86	56	61	61	65	67	69	69	69	69	69	144	35	38	39	41	42	40	45	46	47	47	38	0.06	0.07	0.08
Lolium perenne	Perennial ryegrass	Ivana	Control	695	3.12	223000	22.42	0.01	0.04	0.05	105.78	101.64	56	61	61	65	67	69	69	69	69	69	144	33	36	37	39	40	43	44	45	45	45	38	0.12	0.17	0.15
Lolium perenne	Perennial ryegrass	Ivana	Control	737	3.31	223000	22.42	0.01	0.03	0.13	107.29	100.52	56	61	61	65	67	69	69	69	69	69	144	33	36	37	39	40	43	45	47	48	49	36	0.12	0.13	0.15
Lolium perenne	Perennial ryegrass	Ivana	Drought	695	1.97	352500	14.18	0.01	0.04	0.50	103.84	98.21	56	61	61	65	67	69	69	69	69	69	144	33	36	36	38	39	43	45	47	48	49	39	0.06	0.08	0.07
Lolium perenne	Perennial ryegrass	Ivana	Drought	715	2.03	352500	14.18	0.01	0.04	0.51	111.02	95.88	56	61	61	65	67	69	69	69	69	69	144	35	39	40	43	45	50	54	56	57	58	40	0.04	0.09	0.08
Lolium perenne	Perennial ryegrass	Ivana	Drought	626	1.78	352500	14.18	0.01	0.05	0.99	99.68	89.09	56	61	61	65	67	69	69	69	69	69	144	40	43	43	45	46	49	51	52	53	53	45	0.08	0.11	0.09
Lolium perenne	Perennial ryegrass	Ivana	Drought + Warming	749	4.06	184500	27.10	0.01	0.05	0.62	88.64	86.29	57	61	61	65	67	69	69	69	69	69	144	36	39	40	42	44	47	49	50	51	52	45	0.03	0.07	0.07
Lolium perenne	Perennial ryegrass	Ivana	Drought + Warming	773	4.19	184500	27.10	0.01	0.05	0.24	93.18	91.00	56	61	63	65	67	69	69	69	69	69	144	40	43	43	46	47	50	52	53	54	55	39	0.06	0.08	0.04
Lolium perenne	Perennial ryegrass	Ivana	Drought + Warming	761	4.12	184500	27.10	0.01	0.04	0.19	86.28	84.63	56	61	61	65	67	69	69	69	69	69	144	37	40	40	42	43	46	48	49	50	50	40	0.09	0.16	0.15
Lolium perenne	Perennial ryegrass	Ivana	Warming	711	1.95	365250	13.69	0.01	0.04	0.10	82.25	92.54	56	61	61	65	67	69	69	69	69	69	144	36	40	41	43	44	47	49	50	51	51	36	0.05	0.10	0.13
Lolium perenne	Perennial ryegrass	Ivana	Warming	695	1.90	365250	13.69	0.01	0.05	0.51	87.32	95.01	54	61	61	65	67	69	69	69	69	69	144	34	38	39	42	43	45	47	48	49	50	38	0.09	0.15	0.17
Lolium perenne	Perennial ryegrass	Ivana	Warming	746	2.04	365250	13.69	0.01	0.05	0.81	90.62	91.72	56	61	61	65	67	69	69	69	69	69	144	34	36	37	40	42	46	49	51	52	52	45	0.06	0.09	0.11
Phleum pratense	Timothy	Classic	Control	618	2.70	228750	21.86	0.03	0.13	2.83	NA	NA	NA	NA	NA	NA	NA	NA	NA	59	61	63	167	NA	NA	NA	NA	NA	NA	NA	28	35	35	35	0.04	0.05	0.07
Phleum pratense	Timothy	Classic	Drought	712	1.90	374000	13.37	0.02	0.15	4.46	NA	NA	NA	NA	NA	NA	NA	NA	NA	59	61	63	167	NA	NA	NA	NA	NA	NA	NA	32	30	30	38	0.09	0.07	0.06
Phleum pratense	Timothy	Classic	Drought	722	1.93	374000	13.37	0.02	0.14	0.35	NA	NA	NA	NA	NA	NA	NA	NA	NA	59	61	63	167	NA	NA	NA	NA	NA	NA	NA	30	30	30	38	0.05	0.10	0.10
Phleum pratense	Timothy	Classic	Drought	753	2.01	374000	13.37	0.02	0.14	4.08	NA	NA	NA	NA	NA	NA	NA	NA	NA	59	61	63	167	NA	NA	NA	NA	NA	NA	NA	30	33	33	32	0.07	0.07	0.06
Phleum pratense	Timothy	Classic	Drought + Warming	721	1.97	366250	13.65	0.02	0.14	7.15	NA	NA	NA	NA	NA	NA	NA	NA	NA	61	63	65	164	NA	NA	NA	NA	NA	NA	NA	35	40	45	35	0.08	0.07	0.04
Phleum pratense	Timothy	Classic	Drought + Warming	720	1.97	366250	13.65	0.02	0.16	2.66	NA	NA	NA	NA	NA	NA	NA	NA	NA	61	63	65	164	NA	NA	NA	NA	NA	NA	NA	25	35	35	30	0.08	0.10	0.11
Phleum pratense	Timothy	Classic	Drought + Warming	832	2.27	366250	13.65	0.03	0.23	1.29	NA	NA	NA	NA	NA	NA	NA	NA	NA	61	63	65	164	NA	NA	NA	NA	NA	NA	NA	30	40	45	42	0.12	0.16	0.06
Phleum pratense	Timothy	Classic	Warming	708	2.46	287500	17.39	0.03	0.19	7.42	NA	NA	NA	NA	NA	NA	NA	NA	NA	NA	NA	NA	NA	NA	NA	NA	NA	NA	NA	NA	NA	NA	NA	NA	0.07	0.10	0.08
Phleum pratense	Timothy	Classic	Warming	682	2.37	287500	17.39	0.03	0.17	2.00	NA	NA	NA	NA	NA	NA	NA	NA	NA	NA	NA	NA	NA	NA	NA	NA	NA	NA	NA	NA	NA	NA	NA	NA	0.09	0.16	0.18
Phleum pratense	Timothy	Classic	Warming	664	2.31	287500	17.39	0.02	0.12	1.25	NA	NA	NA	NA	NA	NA	NA	NA	NA	NA	NA	NA	NA	NA	NA	NA	NA	NA	NA	NA	NA	NA	NA	NA	0.08	0.13	0.16
Phleum pratense	Timothy	Comer	Control	825	2.60	317000	15.77	0.03	0.18	0.47	104.70	109.31	39	45	45	59	49	55	59	61	63	65	167	19	23	24	26	27	30	32	34	35	36	42	0.05	0.07	0.08
Phleum pratense	Timothy	Comer	Control	960	3.03	317000	15.77	0.05	0.30	1.45	106.29	107.27	43	49	49	51	51	56	59	61	63	65	167	20	24	25	27	28	31	33	35	37	38	41	0.07	0.07	0.08
Phleum pratense	Timothy	Comer	Control	868	2.74	317000	15.77	0.04	0.22	0.70	110.38	116.45	43	49	49	51	51	56	59	61	63	65	167	20	23	24	26	27	31	34	36	40	42	48	0.07	0.09	0.08
Phleum pratense	Timothy	Comer	Drought	928	2.61	356250	14.04	0.02	0.16	1.41	119.28	110.78	43	49	49	51	51	55	58	61	63	65	167	24	27	27	28	29	31	32	33	34	35	35	0.04	0.07	0.06
Phleum pratense	Timothy	Comer	Drought	754	2.12	356250	14.04	0.03	0.23	0.60	114.89	100.04	43	45	47	51	51	55	59	61	63	65	167	23	26	26	28	29	32	34	35	36	37	34	0.03	0.04	0.07
Phleum pratense	Timothy	Comer	Drought	945	2.65	356250	14.04	0.02	0.15	0.23	108.82	99.30	39	45	45	49	49	55	58	61	63	65	167	19	22	22	23	24	27	29	30	31	32	32	0.05	0.06	0.08
Phleum pratense	Timothy	Comer	Drought + Warming	967	4.53	213750	23.39	0.05	0.20	0.60	96.76	94.56	43	49	49	51	51	56	59	61	63	65	167	26	30	31	33	33	37	38	39	40	40	36	0.05	0.06	0.07
Phleum pratense	Timothy	Comer	Drought + Warming	918	4.29	213750	23.39	0.05	0.20	0.53	98.66	89.27	43	49	49	51	51	56	59	61	63	65	167	25	28	28	29	30	32	33	34	35	35	34	0.03	0.05	0.06
Phleum pratense	Timothy	Comer	Drought + Warming	880	4.12	213750	23.39	0.04	0.16	0.62	104.95	98.02	43	49	49	51	51	56	59	61	63	65	167	22	25	26	27	28	30	31	32	33	34	37	0.03	0.05	0.06
Phleum pratense	Timothy	Comer	Warming	805	2.17	371500	13.46	0.03	0.20	0.73	93.70	95.47	39	45	47	51	51	56	59	61	63	65	167	17	20	21	24	25	27	29	31	33	34	45	0.07	0.10	0.07
Phleum pratense	Timothy	Comer	Warming	786	2.12	371500	13.46	0.03	0.21	0.80	99.76	102.52	43	49	49	51	51	56	59	61	63	65	167	22	26	27	28	29	32	33	34	35	36	42	0.04	0.10	0.09
Phleum pratense	Timothy	Comer	Warming	825	2.22	371500	13.46	0.02	0.16	1.20	99.29	109.93	43	49	49	51	51	56	59	61	63	65	167	21	25	26	38	29	33	35	37	38	40	48	0.05	0.09	0.08
Phleum pratense	Timothy	Giggenhausen	Control	731	3.55	205750	24.30	0.05	0.20	0.22	117.72	114.08	39	45	47	51	52	57	61	63	65	67	164	21	24	25	26	27	29	30	30	30	30	45	0.05	0.07	0.08
Phleum pratense	Timothy	Giggenhausen	Control	633	3.08	205750	24.30	0.05	0.20	0.25	110.77	117.56	43	49	49	51	52	57	61	63	65	67	164	26	30	31	32	33	34	34	34	34	34	43	0.08	0.11	0.12
Phleum pratense	Timothy	Giggenhausen	Control	618	3.00	205750	24.30	0.05	0.20	0.91	118.16	113.69	43	49	49	52	53	58	61	63	65	67	164	21	24	25	27	28	31	33	34	35	36	43	0.07	0.09	0.08
Phleum pratense	Timothy	Giggenhausen	Drought	707	2.61	271250	18.43	0.03	0.16	1.23	106.99	103.33	43	49	49	52	53	59	63	65	65	65	162	24	26	27	28	29	31	32	33	34	34	39	0.05	0.06	0.08
Phleum pratense	Timothy	Giggenhausen	Drought	729	2.69	271250	18.43	0.04	0.22	0.85	119.73	112.99	43	49	49	52	53	59	63	65	65	67	162	25	27	28	29	30	30	30	30	30	30	45	0.04	0.07	0.07
Phleum pratense	Timothy	Giggenhausen	Drought + Warming	629	2.34	268500	18.62	0.03	0.15	1.49	103.29	90.44	43	49	49	52	53	59	61	63	65	67	164	27	30	31	32	33	34	35	35	35	35	30	0.05	0.06	0.07
Phleum pratense	Timothy	Giggenhausen	Drought + Warming	661	2.46	268500	18.62	0.03	0.17	0.63	105.62	102.59	43	49	49	51	52	57	61	63	65	67	164	28	32	33	34	35	36	37	37	37	37	35	0.03	0.04	0.05
Phleum pratense	Timothy	Giggenhausen	Drought + Warming	678	2.52	268500	18.62	0.03	0.16	0.28	106.51	100.45	43	49	49	52	53	58	59	61	63	65	167	25	28	29	30	31	32	32	32	32	32	31	0.02	0.05	0.05
Phleum pratense	Timothy	Giggenhausen	Warming	772	2.78	277750	18.00	0.03	0.15	0.95	100.18	93.41	43	49	49	52	53	58	61	63	65	67	164	22	26	27	28	29	31	32	33	34	34	52	0.05	0.09	0.08
Phleum pratense	Timothy	Giggenhausen	Warming	675	2.43	277750	18.00	0.02	0.12	1.57	92.42	95.97	43	49	49	52	53	58	61	63	65	67	164	21	25	26	27	28	31	34	36	37	38	43	0.07	0.09	0.08
Phleum pratense	Timothy	Lischka	Control	706	3.42	206500	24.21	0.06	0.26	0.15	109.45	112.54	43	49	49	51	51	55	59	61	63	65	167	16	18	19	20	21	23	24	25	26	26	28	0.07	0.09	0.06
Phleum pratense	Timothy	Lischka	Control	922	4.46	206500	24.21	0.04	0.16	0.86	105.11	116.61	43	49	49	51	51	56	59	61	63	65	167	25	28	29	30	31	32	33	34	35	35	37	0.07	0.09	0.06
Phleum pratense	Timothy	Lischka	Control	656	3.18	206500	24.21	0.03	0.14	0.79	114.24	115.89	43	49	49	52	53	56	59	61	63	65	167	21	24	25	27	28	30	31	32	33	34	97	0.11	0.13	0.17
Phleum pratense	Timothy	Lischka	Drought	887	2.74	323750	15.44	0.03	0.20	0.29	112.23	97.48	43	49	49	51	51	56	59	61	63	65	167	22	26	27	28	29	31	32	33	33	33	34	0.03	0.06	0.06
Phleum pratense	Timothy	Lischka	Drought	660	2.04	323750	15.44	0.02	0.15	0.78	108.24	97.31	43	49	49	51	51	55	59	61	63	65	167	22	25	26	27	28	29	30	30	30	30	38	0.03	0.08	0.06
Phleum pratense	Timothy	Lischka	Drought	771	2.38	323750	15.44	0.03	0.20	1.03	106.36	100.51	41	45	47	49	49	56	59	61	63	65	167	19	22	23	24	25	26	27	28	29	30	34	0.05	0.06	0.06
Phleum pratense	Timothy	Lischka	Drought + Warming	702	2.18	322750	15.49	0.02	0.15	1.92	96.55	90.44	43	49	49	51	51	56	61	63	65	67	164	19	22	24	25	26	30	32	33	33	33	36	0.06	0.07	0.04
Phleum pratense	Timothy	Lischka	Drought + Warming	714	2.21	322750	15.49	0.03	0.18	0.37	86.12	92.39	43	49	49	51	51	55	61	63	65	67	164	19	22	23	24	25	27	28	29	30	30	35	0.02	0.05	0.05
Phleum pratense	Timothy	Lischka	Drought + Warming	736	2.28	322750	15.49	0.03	0.20	1.34	97.24	97.54	43	49	49	51	51	56	61	63	65	67	164	21	25	26	27	28	29	30	31	32	32	38	0.07	0.09	0.06
Phleum pratense	Timothy	Lischka	Warming	575	2.92	196500	25.45	0.03	0.12	1.09	91.97	99.19	43	49	49	51	52	57	61	63	65	67	164	20	23	24	25	26	28	29	30	31	32	82	0.07	0.09	0.08
Phleum pratense	Timothy	Lischka	Warming	706	3.59	196500	25.45	0.05	0.18	0.57	88.59	98.81	43	49	49	52	53	58	61	63	65	67	164	21	24	25	27	28	31	32	33	34	35	43	0.06	0.09	0.08
Phleum pratense	Timothy	Lischka	Warming	641	3.26	196500	25.45	0.05	0.18	0.98	98.48	113.26	43	49	49	51	51	56	59	63	65	67	166	24	27	28	30	31	34	35	36	37	38	37	0.10	0.16	0.19
